# Supplementary material for: Whole Genome Sequencing and Phylogenetic Analysis of Rabies Viruses from Bats in Connecticut, USA, 2018–2019
Source: Viruses. 2021 Dec 13;13(12):2500. doi: 10.3390/v13122500 (PMC8704678; doi:10.3390/v13122500)
Supplement: Supplementary file 1 [file viruses-13-02500-s001.zip › Table S1.xlsx]

## Sheet: Sheet1
Accn #	Year	Species	Town	State	County	Zip Code	Result (DFI)	Comments	Table S1: List of bat samples tested for rabies submitted to Connecticut Veterinary Medical Diagnostic Laboratory (CVMDL) between 2018-2019.
18-60	2018	Bat, unknown species	New Haven	CT	New Haven	06519	Negative
18-62	2018	Bat, Eptesicus_fuscus	New Caanan	CT	Fairfield	06840	Positive
18-65	2018	Bat, unknown species	Torrington	CT	Litchfield	06790	Negative
18-121	2018	Bat, unknown species	Mansfield Center	CT	Tolland	06250	Negative
18-125	2018	Bat, unknown species	Stonington	CT	New London	06378	Negative
18-138	2018	Bat, unknown species	Madison	CT	New Haven	06443	Inconclusive	Post-mortem autolysis
18-169	2018	Bat, unknown species	West Hartford	CT	Hartford	06117	Negative
18-197	2018	Bat, unknown species	Fairfield	CT	Fairfield	06825	Negative
18-226	2018	Bat, unknown species	Putnam	CT	Windham	06260	Negative
18-303	2018	Bat, Eptesicus_fuscus	Newington	CT	Hartford	06111	Negative
18-318	2018	Bat, unknown species	Storrs	CT	Tolland	06268	Negative
18-373	2018	Bat,Lasionycteris noctivagans	New Caanan	CT	Fairfield	06840	Negative
18-1456	2018	Bat, Eptesicus_fuscus	Hamden	CT	New Haven	06517	Negative
18-2182	2018	Bat, unknown species	Bristol	CT	Hartford	06010	Negative
18-2345	2018	Bat, unknown species	Old Lyme	CT	New London	06371	Negative
18-2346	2018	Bat, unknown species	Andover	CT	Tolland	06232	Negative
18-2463	2018	Bat, unknown species	Stratford	CT	Fairfield	06614	Negative
18-2624	2018	Bat, unknown species	Mystic	CT	New London	06355	Negative
18-2636	2018	Bat, unknown species	Easton	CT	Fairfield	06612	Negative
18-2723	2018	Bat, unknown species	Avon	CT	Hartford	06001	Negative
18-2921	2018	Bat, Eptesicus_fuscus	Bethlehem	CT	Litchfield	06751	Negative
18-3125	2018	Bat, unknown species	Ashford	CT	Windham	06278	Negative
18-3193	2018	Bat, unknown species	Ledyard	CT	New London	06339	Negative
18-3224	2018	Bat, unknown species	South Windsor	CT	Hartford	06074	Negative
18-3225	2018	Bat, unknown species	Enfield	CT	Hartford	06082	Negative
18-3270	2018	Bat, unknown species	Barkhamsted	CT	Litchfield	06063	Inconclusive	Post-mortem autolysis
18-3439	2018	Bat, unknown species	Shelton	CT	Fairfield	06484	Negative
18-3449	2018	Bat, unknown species	Northford	CT	New Haven	06472	Negative
18-3508	2018	Bat, unknown species	New Caanan	CT	Fairfield	06840	Negative
18-3577	2018	Bat, unknown species	Waterbury	CT	New Haven	06710	Negative
18-3589	2018	Bat, unknown species	Avon	CT	Hartford	06011	Negative
18-3593	2018	Bat, unknown species	Lebanon	CT	New London	06249	Negative
18-3595	2018	Bat, unknown species	Storrs	CT	Tolland	06268	Negative
18-3636	2018	Bat, unknown species	Hamden	CT	New Haven	06514	Negative
18-3666	2018	Bat, unknown species	Danbury	CT	Fairfield	06810	Negative
18-3690	2018	Bat, Eptesicus_fuscus	Mill River	MA	Hampshire	01244	Negative
18-3788	2018	Bat, unknown species	West Hartford	CT	Hartford	06117	Negative
18-3791	2018	Bat, unknown species	Lakeville	CT	Litchfield	06039	Negative
18-3792	2018	Bat, Eptesicus_fuscus	Stafford Springs	CT	Tolland	06076	Positive
18-3794	2018	Bat, unknown species	Woodbury	CT	Litchfield	06798	Negative
18-3808	2018	Bat, unknown species	Hartford	CT	Hartford	06105	Inconclusive	Post-mortem autolysis
18-3863	2018	Bat, unknown species	West Hartford	CT	Hartford	06107	Negative
18-3868	2018	Bat, unknown species	Windham	CT	Windham	06280	Positive
18-3941	2018	Bat, unknown species	West Hartford	CT	Hartford	06119	Inconclusive	Post-mortem autolysis
18-3953	2018	Bat, unknown species	West Hartford	CT	Hartford	06119	Negative
18-4347	2018	Bat, Eptesicus_fuscus	Fairfield	CT	Fairfield	06825	Positive
18-4610	2018	Bat, unknown species	Newington	CT	Hartford	06111	Negative
18-4613	2018	Bat, unknown species	Simsbury	CT	Hartford	06070	Negative
18-5088	2018	Bat, unknown species	Old Saybrook	CT	Middlesex	06475	Negative
18-5121	2018	Bat, Eptesicus_fuscus	New Hartford	CT	Litchfield	06057	Inconclusive	Post-mortem autolysis
18-5127	2018	Bat, unknown species	Brookfield	CT	Fairfield	06804	Negative
18-5199	2018	Bat, unknown species	West Hartford	CT	Hartford	06107	Negative
18-5385	2018	Bat, unknown species	West Hartford	CT	Hartford	06119	Negative
19-12	2019	Bat, unknown species	Riverside	CT	Fairfield	06878	Negative
19-13	2019	Bat, unknown species	New Caanan	CT	Fairfield	06840	Negative
19-271	2019	Bat, Eptesicus_fuscus	Easton	CT	Fairfield	06612	Negative
19-391	2019	Bat, unknown species	New Fairfield	CT	Fairfield	06812	Negative
19-769	2019	Bat, unknown species	Southport	CT	Fairfield	06890	Negative
19-1933	2019	Bat, unknown species	Brookfield	CT	Fairfield	06804	Negative
19-2080	2019	Bat, unknown species	Clinton	CT	Middlesex	06413	Negative
19-2096	2019	Bat, unknown species	Stafford Springs	CT	Tolland	06076	Negative
19-2146	2019	Bat, unknown species	Easton	CT	Fairfield	06612	Inconclusive	Post-mortem autolysis
19-2226	2019	Bat, unknown species	Hampton	CT	Windham	06247	Negative
19-2274	2019	Bat, Eptesicus_fuscus	Wallingford	CT	New Haven	06492	Positive
19-2284	2019	Bat, unknown species	Brookfield	CT	Fairfield	06804	Negative
19-2315	2019	Bat, Eptesicus_fuscus	Pomfret Center	CT	Windham	06259	Negative
19-2424	2019	Bat,Myotis lucifugus	Wethersfield	CT	Hartford	06109	Negative
19-2692	2019	Bat, Eptesicus_fuscus	Bethel	CT	Fairfield	06801	Negative
19-2700	2019	Bat, Eptesicus_fuscus	New Caanan	CT	Fairfield	06840	Negative
19-2794	2019	Bat, Eptesicus_fuscus	Bethlehem	CT	Litchfield	06751	Negative
19-2898	2019	Bat, Lasiurus cinereus	West Hartford	CT	Hartford	06117	Positive
19-2937	2019	Bat, unknown species	North Stonington	CT	New London	06359	Negative
19-2947	2019	Bat, Lasiurus cinereus	West Hartford	CT	Hartford	06117	Negative
19-3063	2019	Bat,Myotis lucifugus	Salem	CT	New London	06420	Negative
19-3089	2019	Bat, Eptesicus_fuscus	Pomfret Center	CT	Windham	06259	Negative
19-3206	2019	Bat, Eptesicus_fuscus	Glastonbury	CT	Hartford	06033	Inconclusive	Suspicious fluorescence was observed with 3+ staining intensity, but only 1+ (<10%) antigen distribution. As written by the Centers for Disease Control in the protocol for Post-Mortem Diagnosis of Rabies in Animals by DFA Testing, inclusions typical of rabies virus infection, but present in no more than 10% of examined fields warrant confirmatory testing at CT DPH. // CT DPH= Negative
19-3208	2019	Bat, Eptesicus_fuscus	New Caanan	CT	Fairfield	06840	Inconclusive	Post-mortem autolysis
19-3302	2019	Bat, unknown species	New Haven	CT	New Haven	06511	Negative
19-3394	2019	Bat, Eptesicus_fuscus	New Milford	CT	Litchfield	06776	Negative
19-3395	2019	Bat, Lasiurus borealis	Glastonbury	CT	Hartford	06033	Negative
19-3404	2019	Bat, unknown species	New Haven	CT	New Haven	06511	Negative
19-3480	2019	Bat, unknown species	Somers	CT	Tolland	06071	Negative
19-3482	2019	Bat, unknown species	Torrington	CT	Litchfield	06790	Negative
19-3533	2019	Bat, Eptesicus_fuscus	New York	NY		10007	Negative
19-3619	2019	Bat, Eptesicus_fuscus	New Haven	CT	New Haven	06510	Negative
19-3715	2019	Bat, unknown species	West Hartford	CT	Hartford	06119	Negative
19-3852	2019	Bat, unknown species	Storrs	CT	Tolland	06268	Negative
19-3876	2019	Bat, Eptesicus_fuscus	Ashford	CT	Windham	06278	Negative
