# Supplementary material for: Whole Genome Sequencing and Phylogenetic Analysis of Rabies Viruses from Bats in Connecticut, USA, 2018–2019
Source: Viruses. 2021 Dec 13;13(12):2500. doi: 10.3390/v13122500 (PMC8704678; doi:10.3390/v13122500)
Supplement: Supplementary file 1 [file viruses-13-02500-s001.zip › Table S2.xlsx]

## Sheet: Sheet1
.	Number of the species (% of the bat species in the clade)
Clades by RABV-GLUE	Bats AP	Bats EF-E1	Bats EF-E2	Bats EF-W1	Bats EF-W2	Bats LB1	Bats LB2	Bats LC	Bats LI	Bats LN	Bats LS	Bats LX	Bats MYsp	Bats MYu	Bats PH	Bats PS	Bats TB1	unknown	Grand Total		Table S2: Number of RABVs used for phylogenetic analysis based on the N sequences, by bat species and clades by RABV-GLUE.
Antrozous_pallidus	2 (100)																		2
Chiroptera				1 (5.56)															1
Corynorhinus_townsendii																		1 (25)	1
Eptesicus_fuscus		8 (100)	26 (96.3)	17 (94.4)	22 (100)							1 (20)				1 (25)	1 (3.03)		76
Lasionycteris_noctivagans								1 (6.25)		1 (50)									2
Lasiurus_blossevillii							2 (10)												2
Lasiurus_borealis						4 (80)	11 (55)				1 (25)								16
Lasiurus_cinereus								12 (75)											12
Lasiurus_intermedius									8 (100)			1 (20)						1 (25)	10
Lasiurus_seminolus						1 (20)	4 (20)				3 (75)								8
Lasiurus_xanthinus								1 (6.25)				3 (60)							4
Myotis_austroriparius															3 (50)				3
Myotis_californicus													3 (37.5)						3
Myotis_evotis													1 (12.5)						1
Myotis_keenii													1 (12.5)						1
Myotis_lucifugus							1 (5)			1 (50)			1 (12.5)						3
Myotis_yumanensis														4 (100)					4
Nycticeius_humeralis																		1 (25)	1
Parastrellus_hesperus															3 (50)			1 (25)	4
Perimyotis_subflavus																3 (75)			3
Tadarida_brasiliensis																	30 (90.9)		30
Unknwon			1 (3.7)				2 (10)	2 (12.5)					2 (25)				2 (6.06)		9
Grand Total	2	8	27	18	22	5	20	16	8	2	4	5	8	4	6	4	33	4	196
